# Supplementary material for: Biased Signaling Agonists Promote Distinct Phosphorylation and Conformational States of the Dopamine D3 Receptor
Source: Int J Mol Sci. 2024 Sep 28;25(19):10470. doi: 10.3390/ijms251910470 (PMC11476979; doi:10.3390/ijms251910470)
Supplement: Supplementary file 1 [file ijms-25-10470-s001.zip]

Archive with 5 entries (5 files):
- ijms-3196314 SM.pdf
- Movie S1.mpg
- Movie S2.mpg
- Table S1.xlsx
- Table S2.xlsx
