# Supplementary material for: Biased Signaling Agonists Promote Distinct Phosphorylation and Conformational States of the Dopamine D3 Receptor
Source: Int J Mol Sci. 2024 Sep 28;25(19):10470. doi: 10.3390/ijms251910470 (PMC11476979; doi:10.3390/ijms251910470)
Supplement: Supplementary file 1 [file ijms-25-10470-s001.zip › Table S1.xlsx]

## Sheet: Table S1
source	term_name	term_id	highlighted	padj	negative_log10_of_adjusted_p_value	term_size	query_size	intersection_size	effective_domain_size	intersections
KEGG	Coronavirus disease - COVID-19	KEGG:05171	FALSE	0.0197431	1.70458	231	74	9	8161	IKBKG,JUN,MAP3K7,RPL30,RPL37,RPLP1,RPS17,RPS3,RPS3A
KEGG	Fluid shear stress and atherosclerosis	KEGG:05418	FALSE	0.0211067	1.67558	138	74	7	8161	ACTB,ACTG1,IKBKG,JUN,MAP3K7,MEF2A,PTK2
KEGG	Pathogenic Escherichia coli infection	KEGG:05130	FALSE	0.000850684	3.07023	196	74	10	8161	ACTB,ACTG1,IKBKG,JUN,MAP3K7,MYO1E,MYO1F,NCL,ROCK2,RPS3
KEGG	Spliceosome	KEGG:03040	FALSE	0.000667806	3.17535	150	74	9	8161	ALYREF,NCBP1,PCBP1,RBM17,SF3B1,SRSF2,SRSF7,STMN1,STXBP5,TTK,TRA2A,U2AF2,UBR4
KEGG	Yersinia infection	KEGG:05135	FALSE	0.00256782	2.59044	136	74	8	8161	ACTB,ACTG1,IKBKG,JUN,MAP3K7,PTK2,ROCK2,RPS6KA3
REAC	Metabolism of RNA	REAC:R-HSA-8953854	FALSE	6.03e-06	5.21982	701	107	25	10835	C2ORF49,FBL,NCBP1,NCL,PCBP1,RBM17,RNPS1,RPL30,RPL37,RPLP1,RPS17,RPS3,RPS3A,SF3B1,SON,SRPK2,SRSF2,SRSF7,STMN1,STXBP5,TNKS1BP1,TRA2A,UBR4,YAP1,ZNF423
REAC	RUNX1 interacts with co-factors whose precise effect on RUNX1 targets is not known	REAC:R-HSA-8939243	FALSE	0.000576325	3.23933	36	107	6	10835	ARID1A,PBRM1,PHC3,SMARCA2,SMARCA4,YBX1
REAC	Nervous system development	REAC:R-HSA-9675108	FALSE	0.00136064	2.86626	574	107	19	10835	ACTB,ACTG1,DPYSL3,IRS2,NCBP1,PAK4,PTK2,RNPS1,ROCK2,RPL30,RPL37,RPLP1,RPS17,RPS3,RPS3A,RPS6KA3,SMARCA4,U2AF2,ZC3H18
REAC	Infectious disease	REAC:R-HSA-5663205	FALSE	0.00145445	2.8373	999	107	26	10835	ACTB,ACTG1,ANO2,CCNK,HDAC3,HMGA1,IKBKG,JUN,KDM1A,LARP1,MAP3K7,NCBP1,NELFA,NPM1,PTK2,ROCK2,RPL30,RPL37,RPLP1,RPS17,RPS3,RPS3A,SON,SRPK2,SRRM2,TNKS1BP1
REAC	mRNA Splicing - Major Pathway	REAC:R-HSA-72163	FALSE	0.00218632	2.66029	202	107	11	10835	NCBP1,PCBP1,RBM17,RNPS1,SF3B1,SRSF2,SRSF7,STMN1,STXBP5,UBR4,ZNF423
REAC	mRNA Splicing	REAC:R-HSA-72172	FALSE	0.00303141	2.51835	209	107	11	10835	NCBP1,PCBP1,RBM17,RNPS1,SF3B1,SRSF2,SRSF7,STMN1,STXBP5,UBR4,ZNF423
REAC	RHO GTPase cycle	REAC:R-HSA-9012999	FALSE	0.00363119	2.43995	449	107	16	10835	ACTB,ACTC1,ACTG1,CDC42EP3,DIAPH3,DOCK7,EFHD2,FMNL2,PAK4,POTEE,RAPGEF1,ROCK2,SLC4A7,SLK,SRSF2,U2AF2
REAC	Viral Infection Pathways	REAC:R-HSA-9824446	FALSE	0.00496814	2.30381	809	107	22	10835	ANO2,CCNK,HDAC3,HMGA1,IKBKG,KDM1A,LARP1,MAP3K7,NCBP1,NELFA,NPM1,ROCK2,RPL30,RPL37,RPLP1,RPS17,RPS3,RPS3A,SON,SRPK2,SRRM2,TNKS1BP1
REAC	Formation of Senescence-Associated Heterochromatin Foci (SAHF)	REAC:R-HSA-2559584	FALSE	0.00697828	2.15625	16	107	4	10835	ASF1A,H1-4,H1-5,HMGA1
REAC	mRNA 3'-end processing	REAC:R-HSA-72187	FALSE	0.00818704	2.08687	56	107	6	10835	NCBP1,RNPS1,SRSF2,STMN1,STXBP5,UBR4
REAC	Nonsense-Mediated Decay (NMD)	REAC:R-HSA-927802	FALSE	0.00854022	2.06853	116	107	8	10835	NCBP1,RNPS1,RPL30,RPL37,RPLP1,RPS17,RPS3,RPS3A
REAC	Nonsense Mediated Decay (NMD) enhanced by the Exon Junction Complex (EJC)	REAC:R-HSA-975957	FALSE	0.00854022	2.06853	116	107	8	10835	NCBP1,RNPS1,RPL30,RPL37,RPLP1,RPS17,RPS3,RPS3A
REAC	Axon guidance	REAC:R-HSA-422475	FALSE	0.0115165	1.93868	549	107	17	10835	ACTB,ACTG1,DPYSL3,IRS2,NCBP1,PAK4,PTK2,RNPS1,ROCK2,RPL30,RPL37,RPLP1,RPS17,RPS3,RPS3A,RPS6KA3,U2AF2
REAC	Signaling by Receptor Tyrosine Kinases	REAC:R-HSA-9006934	FALSE	0.0155563	1.80809	505	107	16	10835	ACTB,ACTG1,DOCK7,HDAC3,IRS2,JUND,MEF2A,NCBP1,PTK2,RANBP10,RAPGEF1,ROCK2,RPS6KA3,SUFU,TRIO,ZC3H18
REAC	RNA Polymerase II Transcription Termination	REAC:R-HSA-73856	FALSE	0.0193834	1.71257	65	107	6	10835	NCBP1,RNPS1,SRSF2,STMN1,STXBP5,UBR4
REAC	Nonsense Mediated Decay (NMD) independent of the Exon Junction Complex (EJC)	REAC:R-HSA-975956	FALSE	0.0203554	1.69132	96	107	7	10835	NCBP1,RPL30,RPL37,RPLP1,RPS17,RPS3,RPS3A
REAC	Signaling by Rho GTPases	REAC:R-HSA-194315	FALSE	0.0234636	1.62961	702	107	19	10835	ACTB,ACTC1,ACTG1,CDC42EP3,DIAPH3,DOCK7,EFHD2,FMNL2,KDM1A,MRTFA,PAK4,POTEE,PTK2,RAPGEF1,ROCK2,SLC4A7,SLK,SRSF2,U2AF2
REAC	Signaling by Rho GTPases, Miro GTPases and RHOBTB3	REAC:R-HSA-9716542	FALSE	0.0312137	1.50565	717	107	19	10835	ACTB,ACTC1,ACTG1,CDC42EP3,DIAPH3,DOCK7,EFHD2,FMNL2,KDM1A,MRTFA,PAK4,POTEE,PTK2,RAPGEF1,ROCK2,SLC4A7,SLK,SRSF2,U2AF2
REAC	Transport of Mature mRNA derived from an Intron-Containing Transcript	REAC:R-HSA-159236	FALSE	0.032038	1.49433	71	107	6	10835	NCBP1,RNPS1,SRSF2,STMN1,STXBP5,UBR4
REAC	Major pathway of rRNA processing in the nucleolus and cytosol	REAC:R-HSA-6791226	FALSE	0.0355815	1.44878	182	107	9	10835	FBL,NCL,RPL30,RPL37,RPLP1,RPS17,RPS3,RPS3A,YAP1
REAC	Processing of Capped Intron-Containing Pre-mRNA	REAC:R-HSA-72203	FALSE	0.0398201	1.3999	276	107	11	10835	NCBP1,PCBP1,RBM17,RNPS1,SF3B1,SRSF2,SRSF7,STMN1,STXBP5,UBR4,ZNF423
REAC	mRNA Splicing - Minor Pathway	REAC:R-HSA-72165	FALSE	0.048809	1.3115	48	107	5	10835	NCBP1,SF3B1,STMN1,STXBP5,ZNF423
WP	mRNA processing	WP:WP411	FALSE	9.6e-07	6.01788	126	90	12	8625	CELF1,NCBP1,RBM17,RNPS1,SF3B1,SRRM2,SRSF2,STMN1,STXBP5,TNKS1BP1,UBR4,ZNF423
WP	Mechanoregulation and pathology of YAP/TAZ via Hippo and non-Hippo mechanisms	WP:WP4534	FALSE	3.19e-06	5.49588	46	90	8	8625	ACTA1,ACTA2,ACTB,ACTC1,ACTG1,ACTG2,PAK4,ZC3H18
WP	Cytoplasmic ribosomal proteins	WP:WP477	FALSE	0.00561722	2.25048	88	90	7	8625	RPL30,RPL37,RPLP1,RPS17,RPS3,RPS3A,RPS6KA3
WP	Fas ligand pathway and stress induction of heat shock proteins	WP:WP314	FALSE	0.012853	1.891	43	90	5	8625	ACTA1,ACTB,ACTG1,JUN,MAP3K7
WP	Thermogenesis	WP:WP4321	FALSE	0.0208444	1.68101	108	90	7	8625	ACTB,ACTG1,ARID1A,KDM1A,RPS6KA3,SMARCA2,SMARCA4
