# Supplementary material for: Biased Signaling Agonists Promote Distinct Phosphorylation and Conformational States of the Dopamine D3 Receptor
Source: Int J Mol Sci. 2024 Sep 28;25(19):10470. doi: 10.3390/ijms251910470 (PMC11476979; doi:10.3390/ijms251910470)
Supplement: Supplementary file 1 [file ijms-25-10470-s001.zip › Table S2.xlsx]

## Sheet: Sheet1
source	term_name	term_id	highlighted	padj	negative_log10_of_adjusted_p_value	term_size	query_size	intersection_size	effective_domain_size	intersections
REAC	mRNA Splicing - Major Pathway	REAC:R-HSA-72163	FALSE	9.01e-14	13.0451	202	267	31	10835	CHERP,DDX42,DDX46,HNRNPC,HNRNPD,NCBP1,PCBP2,PNN,PRPF38A,PRPF40A,PRPF4B,RBM25,RBM39,RBM8A,RBMX,RNPS1,SLU7,SNRPF,SRRM1,SRRM2,SRSF1,SRSF10,SRSF11,SRSF3,SRSF7,SRSF9,TRA2B,U2AF2,U2SURP,WDR70,YBX1
REAC	mRNA Splicing	REAC:R-HSA-72172	FALSE	2.43e-13	12.615	209	267	31	10835	CHERP,DDX42,DDX46,HNRNPC,HNRNPD,NCBP1,PCBP2,PNN,PRPF38A,PRPF40A,PRPF4B,RBM25,RBM39,RBM8A,RBMX,RNPS1,SLU7,SNRPF,SRRM1,SRRM2,SRSF1,SRSF10,SRSF11,SRSF3,SRSF7,SRSF9,TRA2B,U2AF2,U2SURP,WDR70,YBX1
REAC	Processing of Capped Intron-Containing Pre-mRNA	REAC:R-HSA-72203	FALSE	4.11e-13	12.3865	276	267	35	10835	AAAS,CHERP,DDX42,DDX46,HNRNPC,HNRNPD,NCBP1,PABPN1,PCBP2,PNN,PRPF38A,PRPF40A,PRPF4B,RANBP2,RBM25,RBM39,RBM8A,RBMX,RNPS1,SLU7,SNRPF,SRRM1,SRRM2,SRSF1,SRSF10,SRSF11,SRSF3,SRSF7,SRSF9,THOC2,TRA2B,U2AF2,U2SURP,WDR70,YBX1
WP	mRNA processing	WP:WP411	FALSE	1.34e-11	10.8727	126	220	23	8625	CELF1,CLK4,HNRNPC,HNRNPD,NCBP1,PABPN1,PCBP2,PRPF40A,PRPF4B,RBM39,RBMX,RNPS1,SNRPF,SRRM1,SRSF1,SRSF10,SRSF3,SRSF7,SRSF9,SUPT5H,TRA2B,U2AF2,YBX1
REAC	RHO GTPase cycle	REAC:R-HSA-9012999	FALSE	1.12e-10	9.95141	449	267	41	10835	AAAS,ABI1,ACTB,ACTC1,ACTG1,AKAP13,ANLN,ARFGAP2,ARHGAP1,ARHGAP35,ARHGEF6,ARHGEF7,CAVIN1,CDC42BPA,DOCK11,DOCK7,EFHD2,ESYT1,FNBP1L,GPS1,HNRNPC,LBR,OSBPL11,PAK2,PAK4,PEAK1,POTEE,RALBP1,RAPGEF1,RBMX,RNF20,ROCK2,SLC4A7,SLK,SPTBN1,SRRM1,STK10,TAOK3,TRA2B,TRIO,VIM
KEGG	Spliceosome	KEGG:03040	FALSE	2.76e-10	9.55907	150	188	22	8161	ALYREF,CHERP,DDX42,DDX46,HNRNPC,NCBP1,PRPF38A,PRPF40A,RBM25,RBM8A,RBMX,SLU7,SNRPF,SRSF10,SRSF3,SRSF7,SRSF9,THOC2,TRA2A,TRA2B,U2AF2,U2SURP
REAC	Metabolism of RNA	REAC:R-HSA-8953854	FALSE	3.21e-08	7.4936	701	267	48	10835	AAAS,AKT1,CHERP,DDX42,DDX46,EDC4,EIF4B,EIF4G1,FBL,HNRNPC,HNRNPD,NCBP1,NCL,PABPN1,PCBP2,PNN,PRPF38A,PRPF40A,PRPF4B,RANBP2,RBM25,RBM39,RBM8A,RBMX,RNPS1,RPL37,RPS17,RPS3,RPS3A,SLU7,SMN1,SMN2,SNRPF,SRRM1,SRRM2,SRSF1,SRSF10,SRSF11,SRSF3,SRSF7,SRSF9,SUPT5H,THOC2,TRA2B,U2AF2,U2SURP,WDR70,YBX1
REAC	Signaling by Rho GTPases	REAC:R-HSA-194315	FALSE	3.37e-08	7.47204	702	267	48	10835	AAAS,ABI1,ACTB,ACTC1,ACTG1,AKAP13,ANLN,ARFGAP2,ARHGAP1,ARHGAP35,ARHGEF6,ARHGEF7,CAVIN1,CDC42BPA,CFL1,CLASP1,CLASP2,CTNNB1,DOCK11,DOCK7,EFHD2,ESYT1,FNBP1L,GPS1,HNRNPC,LBR,NF2,OSBPL11,PAK2,PAK4,PEAK1,POTEE,PTK2,RALBP1,RANBP2,RAPGEF1,RBMX,RNF20,ROCK2,SLC4A7,SLK,SPTBN1,SRRM1,STK10,TAOK3,TRA2B,TRIO,VIM
REAC	Signaling by Rho GTPases, Miro GTPases and RHOBTB3	REAC:R-HSA-9716542	FALSE	7.01e-08	7.15412	717	267	48	10835	AAAS,ABI1,ACTB,ACTC1,ACTG1,AKAP13,ANLN,ARFGAP2,ARHGAP1,ARHGAP35,ARHGEF6,ARHGEF7,CAVIN1,CDC42BPA,CFL1,CLASP1,CLASP2,CTNNB1,DOCK11,DOCK7,EFHD2,ESYT1,FNBP1L,GPS1,HNRNPC,LBR,NF2,OSBPL11,PAK2,PAK4,PEAK1,POTEE,PTK2,RALBP1,RANBP2,RAPGEF1,RBMX,RNF20,ROCK2,SLC4A7,SLK,SPTBN1,SRRM1,STK10,TAOK3,TRA2B,TRIO,VIM
REAC	RNA Polymerase II Transcription Termination	REAC:R-HSA-73856	FALSE	2.07e-07	6.68462	65	267	14	10835	NCBP1,PABPN1,RBM8A,RNPS1,SLU7,SNRPF,SRRM1,SRSF1,SRSF11,SRSF3,SRSF7,SRSF9,THOC2,U2AF2
WP	Mechanoregulation and pathology of YAP/TAZ via Hippo and non-Hippo mechanisms	WP:WP4534	FALSE	2.07e-07	6.68393	46	220	12	8625	ACTA1,ACTA2,ACTB,ACTC1,ACTG1,ACTG2,CTNNB1,MAP4K4,NF2,PAK2,PAK4,YAP1
REAC	mRNA 3'-end processing	REAC:R-HSA-72187	FALSE	3.26e-07	6.48674	56	267	13	10835	NCBP1,PABPN1,RBM8A,RNPS1,SLU7,SRRM1,SRSF1,SRSF11,SRSF3,SRSF7,SRSF9,THOC2,U2AF2
REAC	Transport of Mature mRNA derived from an Intron-Containing Transcript	REAC:R-HSA-159236	FALSE	7.15e-07	6.14582	71	267	14	10835	AAAS,NCBP1,RANBP2,RBM8A,RNPS1,SLU7,SRRM1,SRSF1,SRSF11,SRSF3,SRSF7,SRSF9,THOC2,U2AF2
WP	A network map of Macrophage-stimulating protein (MSP) signaling	WP:WP5353	FALSE	3.15e-06	5.50222	82	220	14	8625	ACACA,ACTA2,AKT1,CTNNB1,PDCD4,PLCG1,PTK2,RAF1,RPS6KA1,RPS6KA3,SMAD1,SMAD5,SMAD9,VIM
REAC	Transport of Mature Transcript to Cytoplasm	REAC:R-HSA-72202	FALSE	3.67e-06	5.435	80	267	14	10835	AAAS,NCBP1,RANBP2,RBM8A,RNPS1,SLU7,SRRM1,SRSF1,SRSF11,SRSF3,SRSF7,SRSF9,THOC2,U2AF2
REAC	RHOBTB1 GTPase cycle	REAC:R-HSA-9013422	FALSE	2.1e-05	4.67881	23	267	8	10835	GPS1,HNRNPC,RBMX,RNF20,ROCK2,SRRM1,TRA2B,VIM
REAC	RHOBTB GTPase Cycle	REAC:R-HSA-9706574	FALSE	5.67e-05	4.24619	35	267	9	10835	ACTG1,GPS1,HNRNPC,RBMX,RNF20,ROCK2,SRRM1,TRA2B,VIM
REAC	Signal Transduction	REAC:R-HSA-162582	FALSE	0.000305376	3.51517	2546	267	98	10835	AAAS,ABI1,ACTA2,ACTB,ACTC1,ACTG1,ADAM17,AKAP13,AKT1,ANLN,ARAF,ARFGAP2,ARHGAP1,ARHGAP35,ARHGEF6,ARHGEF7,ATN1,BCL9L,CAVIN1,CBX8,CDC42BPA,CFL1,CHD4,CLASP1,CLASP2,CTNNB1,DOCK11,DOCK7,DUSP6,DUSP7,DUSP9,EBAG9,EFHD2,EIF4B,EIF4G1,ESYT1,FNBP1L,GNB2,GNB4,GPS1,GPSM2,HNRNPC,IRS1,LBR,LEO1,MAP3K7,MED1,MEF2A,MYC,NAB2,NCBP1,NCOA3,NCOR2,NF2,OSBPL11,PAK2,PAK4,PDHA1,PEAK1,PHC3,PLCG1,POTEE,POU2F1,PRKCI,PTK2,PYGO2,RA…
WP	EGF/EGFR signaling pathway	WP:WP437	FALSE	0.000645219	3.19029	161	220	16	8625	ABI1,AKT1,CBLB,CFL1,ERRFI1,MAP3K1,MEF2A,NCOA3,PLCG1,PRKCI,PTK2,RAF1,RALBP1,RPS6KA1,RPS6KA3,SH3KBP1
REAC	Nervous system development	REAC:R-HSA-9675108	FALSE	0.000810687	3.09115	574	267	34	10835	ACTB,ACTG1,ANK2,ARHGAP35,ARHGEF7,CFL1,CLASP1,CLASP2,DPYSL3,EIF4G1,MSN,NAB2,NCBP1,PAK2,PAK4,PLCG1,PTK2,RBM8A,RNPS1,ROCK2,RPL37,RPS17,RPS3,RPS3A,RPS6KA1,RPS6KA3,RPS6KA6,SDCBP,SH3KBP1,SMARCA4,SPTBN1,TRIO,YAP1,ZSWIM8
WP	Pleural mesothelioma	WP:WP5087	FALSE	0.00110833	2.95533	436	220	28	8625	ACTA1,ACTA2,ACTB,ACTC1,ACTG1,ACTG2,AKT1,BAP1,CTNNB1,EIF4B,EIF4G1,MAP3K1,MAP4K4,MAX,MCU,MINK1,MYC,NF2,PAK2,PAK4,PTK2,RAF1,RPS6KA1,RPS6KA3,SLC3A2,SUZ12,TNIK,YAP1
REAC	Signaling by ALK fusions and activated point mutants	REAC:R-HSA-9725370	FALSE	0.00241505	2.61707	53	267	9	10835	BIRC6,IRS1,MSN,NPM1,PLCG1,PPFIBP1,RANBP2,SKP1,VCL
REAC	Signaling by ALK in cancer	REAC:R-HSA-9700206	FALSE	0.00241505	2.61707	53	267	9	10835	BIRC6,IRS1,MSN,NPM1,PLCG1,PPFIBP1,RANBP2,SKP1,VCL
REAC	RHOJ GTPase cycle	REAC:R-HSA-9013409	FALSE	0.00331903	2.47899	55	267	9	10835	ARHGAP1,ARHGAP35,ARHGEF7,CDC42BPA,FNBP1L,PAK2,PAK4,SLC4A7,TRIO
REAC	Diseases of signal transduction by growth factor receptors and second messengers	REAC:R-HSA-5663202	FALSE	0.00605316	2.21802	417	267	26	10835	ACTB,ACTG1,ADAM17,AKT1,ARAF,BIRC6,CPSF6,CTNNB1,DUSP6,DUSP7,DUSP9,GOLGA4,IRS1,MSN,MYC,MYO18A,NCBP1,NCOR2,NPM1,PLCG1,PPFIBP1,RAF1,RANBP2,SKP1,SPTBN1,VCL
REAC	Axon guidance	REAC:R-HSA-422475	FALSE	0.00634193	2.19778	549	267	31	10835	ACTB,ACTG1,ANK2,ARHGAP35,ARHGEF7,CFL1,CLASP1,CLASP2,DPYSL3,EIF4G1,MSN,NCBP1,PAK2,PAK4,PLCG1,PTK2,RBM8A,RNPS1,ROCK2,RPL37,RPS17,RPS3,RPS3A,RPS6KA1,RPS6KA3,RPS6KA6,SDCBP,SH3KBP1,SPTBN1,TRIO,ZSWIM8
REAC	Gene expression (Transcription)	REAC:R-HSA-74160	FALSE	0.00822924	2.08464	1493	267	62	10835	AAAS,ACTB,AKT1,ANAPC1,ARID1A,BRD1,CAVIN1,CBX3,CBX8,CDC23,CHD4,CTNNB1,DEK,ERCC6,JMY,KMT2A,KMT2B,LBR,LEO1,MAX,MED1,MED12,MLLT1,MYC,NCBP1,NCOR2,NFIC,NPM1,PABPN1,PBRM1,PHC3,POLR1F,POLR3G,POU2F1,RANBP2,RBM8A,RNPS1,RTF1,SKP1,SLU7,SMAD1,SMARCA2,SMARCA4,SNRPF,SRRM1,SRSF1,SRSF11,SRSF3,SRSF7,SRSF9,SSRP1,SUPT16H,SUPT5H,SUPT6H,SUZ12,THOC2,TJP1,TP53BP2,TRIM33,U2AF2,YAP1,YBX1
KEGG	Progesterone-mediated oocyte maturation	KEGG:04914	FALSE	0.00931834	2.03066	100	188	10	8161	AKT1,ANAPC1,ARAF,CDC23,CPEB4,RAF1,RPS6KA1,RPS6KA3,RPS6KA6,STK10
WP	Integrin-mediated cell adhesion	WP:WP185	FALSE	0.00996816	2.00139	101	220	11	8625	AKT1,ARAF,ARHGEF7,PAK2,PAK4,PTK2,RAF1,RAPGEF1,ROCK2,TNS1,VCL
KEGG	ErbB signaling pathway	KEGG:04012	FALSE	0.0122792	1.91083	84	188	9	8161	AKT1,ARAF,CBLB,MYC,PAK2,PAK4,PLCG1,PTK2,RAF1
REAC	CDC42 GTPase cycle	REAC:R-HSA-9013148	FALSE	0.0135415	1.86833	155	267	14	10835	ARFGAP2,ARHGAP1,ARHGAP35,ARHGEF6,ARHGEF7,CDC42BPA,DOCK11,DOCK7,FNBP1L,LBR,PAK2,PAK4,RALBP1,TRIO
WP	Brain-derived neurotrophic factor (BDNF) signaling pathway	WP:WP2380	FALSE	0.0151957	1.81828	144	220	13	8625	ADAM17,AKT1,CFL1,CTNNB1,EIF2S2,IRS1,MAP3K1,MEF2A,PLCG1,RAF1,RPS6KA1,RPS6KA3,YBX1
KEGG	Nucleocytoplasmic transport	KEGG:03013	FALSE	0.0177785	1.75011	108	188	10	8161	AAAS,ALYREF,IPO5,NCBP1,PNN,RANBP2,RBM8A,RNPS1,SRRM1,THOC2
WP	MET in type 1 papillary renal cell carcinoma	WP:WP4205	FALSE	0.0204919	1.68842	58	220	8	8625	AKT1,ARAF,PAK2,PAK4,PLCG1,PTK2,RAF1,RAPGEF1
WP	Regulation of actin cytoskeleton	WP:WP51	FALSE	0.0215791	1.66597	149	220	13	8625	ACTB,ACTG1,ARHGAP35,ARHGEF6,ARHGEF7,CFL1,MSN,PAK2,PAK4,PTK2,RAF1,ROCK2,VCL
KEGG	Regulation of actin cytoskeleton	KEGG:04810	FALSE	0.0222503	1.65266	227	188	15	8161	ACTB,ACTG1,AKT1,ARAF,ARHGAP35,ARHGEF6,ARHGEF7,CFL1,MSN,PAK2,PAK4,PTK2,RAF1,ROCK2,VCL
REAC	RAC1 GTPase cycle	REAC:R-HSA-9013149	FALSE	0.0234645	1.62959	184	267	15	10835	ABI1,ARHGAP1,ARHGAP35,ARHGEF6,ARHGEF7,CDC42BPA,DOCK11,DOCK7,ESYT1,LBR,PAK2,PAK4,RALBP1,TAOK3,TRIO
REAC	RHOB GTPase cycle	REAC:R-HSA-9013026	FALSE	0.0245906	1.60923	70	267	9	10835	ACTC1,AKAP13,ANLN,ARHGAP1,ARHGAP35,CAVIN1,ROCK2,SLK,STK10
WP	Leptin signaling pathway	WP:WP2034	FALSE	0.0254754	1.59388	76	220	9	8625	ACACA,AKT1,IRS1,PLCG1,PTK2,RAF1,REL,ROCK2,RPS6KA1
KEGG	Proteoglycans in cancer	KEGG:05205	FALSE	0.0257252	1.58964	205	188	14	8161	ACTB,ACTG1,AKT1,ANK2,ARAF,CTNNB1,EIF4B,MSN,MYC,PDCD4,PLCG1,PTK2,RAF1,ROCK2
WP	Angiopoietin-like protein 8 regulatory pathway	WP:WP3915	FALSE	0.0269141	1.57002	132	220	12	8625	AKT1,CBLB,IRS1,MAP3K1,MAP3K7,MAP4K4,MINK1,RAF1,RAPGEF1,RPS6KA1,RPS6KA3,RPS6KA6
KEGG	Leukocyte transendothelial migration	KEGG:04670	FALSE	0.0277349	1.55697	114	188	10	8161	ACTB,ACTG1,AFDN,ARHGAP35,CTNNB1,MSN,PLCG1,PTK2,ROCK2,VCL
KEGG	Yersinia infection	KEGG:05135	FALSE	0.0282204	1.54944	136	188	11	8161	ACTB,ACTG1,AKT1,ARHGEF7,MAP3K7,PLCG1,PTK2,ROCK2,RPS6KA1,RPS6KA3,RPS6KA6
REAC	Formation of RNA Pol II elongation complex	REAC:R-HSA-112382	FALSE	0.0341635	1.46644	57	267	8	10835	LEO1,MLLT1,NCBP1,RTF1,SSRP1,SUPT16H,SUPT5H,SUPT6H
REAC	RNA Polymerase II Transcription Elongation	REAC:R-HSA-75955	FALSE	0.0341635	1.46644	57	267	8	10835	LEO1,MLLT1,NCBP1,RTF1,SSRP1,SUPT16H,SUPT5H,SUPT6H
WP	B cell receptor signaling pathway	WP:WP23	FALSE	0.0349522	1.45653	97	220	10	8625	AKT1,GTF2I,MAP3K7,MAX,MYC,PLCG1,RAF1,RAPGEF1,REL,RPS6KA1
KEGG	mRNA surveillance pathway	KEGG:03015	FALSE	0.0368714	1.43331	97	188	9	8161	ALYREF,BCL2L2-PABPN1,CPSF6,NCBP1,PABPN1,PNN,RBM8A,RNPS1,SRRM1
REAC	RHOA GTPase cycle	REAC:R-HSA-8980692	FALSE	0.0374723	1.42629	149	267	13	10835	AAAS,ACTC1,AKAP13,ANLN,ARHGAP1,ARHGAP35,ARHGEF7,CAVIN1,LBR,ROCK2,SLK,STK10,TRIO
REAC	RHOC GTPase cycle	REAC:R-HSA-9013106	FALSE	0.0383545	1.41618	74	267	9	10835	AKAP13,ANLN,ARHGAP1,ARHGAP35,CAVIN1,LBR,ROCK2,SLK,STK10
WP	Hippo-YAP signaling	WP:WP4537	FALSE	0.0387327	1.41192	22	220	5	8625	MAP4K4,MINK1,NF2,TNIK,YAP1
KEGG	Hepatocellular carcinoma	KEGG:05225	FALSE	0.042506	1.37155	166	188	12	8161	ACTB,ACTG1,AKT1,ARAF,ARID1A,CTNNB1,MYC,PBRM1,PLCG1,RAF1,SMARCA2,SMARCA4
WP	Insulin signaling	WP:WP481	FALSE	0.0442049	1.35453	160	220	13	8625	AKT1,CBLB,IRS1,MAP3K1,MAP3K7,MAP4K4,MINK1,PRKCI,RAF1,RAPGEF1,RPS6KA1,RPS6KA3,RPS6KA6
KEGG	Thyroid hormone signaling pathway	KEGG:04919	FALSE	0.0448698	1.34805	121	188	10	8161	ACTB,ACTG1,AKT1,CTNNB1,MED1,MED12,MYC,NCOA3,PLCG1,RAF1
WP	Pathways affected in adenoid cystic carcinoma	WP:WP3651	FALSE	0.0463017	1.3344	65	220	8	8625	AKT1,ARID1A,BRD1,H1-4,MAX,MYC,RAF1,SMARCA2
REAC	RAC3 GTPase cycle	REAC:R-HSA-9013423	FALSE	0.0490538	1.30933	94	267	10	10835	ABI1,ARHGAP1,ARHGAP35,ESYT1,LBR,PAK2,PAK4,RAPGEF1,TAOK3,TRIO
WP	VEGFA-VEGFR2 signaling	WP:WP3888	FALSE	0.049117	1.30877	430	220	24	8625	ACACA,ACTG1,AFDN,AKT1,CFL1,CSRP1,CTNNB1,EIF4G1,FXR2,LRRFIP2,NCL,PAK2,PLCG1,PRKCI,PRKD1,PRRC2C,PTK2,RAF1,RAPGEF1,RBM39,ROCK2,SDCBP,SMARCA2,VCL
WP	BMP2-WNT4-FOXO1 pathway in primary endometrial stromal cell differentiation	WP:WP3876	FALSE	0.0499452	1.30151	13	220	4	8625	CTNNB1,SMAD1,SMAD5,SMAD9
